# Supplementary material for: Novel genotypes and phenotypes in Snijders Blok-Campeau syndrome caused by CHD3 mutations
Source: Front Genet. 2024 Jul 10;15:1347933. doi: 10.3389/fgene.2024.1347933 (PMC11266126; doi:10.3389/fgene.2024.1347933)
Supplement: Supplementary file 1 [file Presentation1.zip]

Archive with 4 entries (4 files):
- Supplementary Table 1.pdf
- Supplementary Table 2.pdf
- Supplementary Figure 1.pdf
- Supplementary Material.docx
